# Supplementary material for: Carbon (CI) and energy intensity (EI) dataset for retail stores
Source: Data Brief. 2018 Nov 2;21:1329–33. doi: 10.1016/j.dib.2018.10.080 (PMC6231287; doi:10.1016/j.dib.2018.10.080)
Supplement: Supplementary file 2 — Table 1 Dataset of the 250 highest revenue retailers regarding the variables “dominant operational category”, “store typology”, “number of countries of operation”, “FY2015 retail revenue (US$M)”, “number of stores”, “average store sales area in m²”, “total store sales area in m²”, “energy intensity in kWh/m²/y”, “carbon Intensity in kgCO₂eq/m²/y”, “average number of workers per store”, “total number of workers” and “revenue per store sales area in $/m²/y”. [file mmc2.xlsx]

## Sheet: Table 1
Retail revenue rank (FY16) [2]	Company [2]	Country of origin	Dominant operational category [2]	Store typology	Number of countries of operation [2]	FY2015 retail revenue (US$M) [2]	Number of stores	Average store sales area in m2	Total store sales area in m2	Energy intensity in kWh/m²/y	Carbon Intensity in kg CO₂eq/m²/y	Average number of workers per store	Total number of workers	Revenue per store sales area in $/m2/y
1	Wal-Mart Stores Inc. (WMR)	U.S.	Hypermarket / Supercenter / Superstore	Food	30	482.13	5200	11067.1	5.75491e+07			174.008	904840	8377.72
1.01	Wal-Mart Stores Inc. (WMR)		Supercenter	Food			2300	17379.2	3.99721e+07	506		250	575000
1.02	Wal-Mart Stores Inc. (WMR)		Discount store	Food			1000	9944.24	9.94424e+06			225	225000
1.03	Wal-Mart Stores Inc. (WMR)		Wal-Mart neighborhood markets	Food			120	3903.35	468401			95	11400
1.04	Wal-Mart Stores Inc. (WMR)		Sam's club warehouse	Food			584	12267.7	7.16431e+06			160	93440
2	Costco Wholesale Corporation (COST)	U.S.	Cash & Carry / Warehouse Club	Non-food	10	116.199	715	13011.2	9.30297e+06		140	279.72	200000	12490.5
3	The Kroger Co. (KR)	U.S.	Supermarket	Food	1	109.83	2269	7063.2	1.60264e+07		350	189.952	431000	6853.07
3.01	The Kroger Co. (KR)		Multi department stores	Non-food			127	13011.2	1.65242e+06
3.02	The Kroger Co. (KR)		Marketplace stores	Food			98	9293.68	910781
3.03	The Kroger Co. (KR)		Price-impact warehouse stores	Food			131	5297.4	693959
4	Schwarz Unternehmenstreuhand KG (LIDL)	Germany	Discount Store	Food	26	94.448	11000	1900 to 2500	24200000	202	195	28.6364	315000	3902.81
5	Walgreens Boots Alliance Inc. (WBA)	U.S.	Drug Store / Pharmacy	Non-food	10	89.631	8200	1301.12	1.06691e+07	285		27	370000	8400.95
6	The Home Depot Inc. (HD)	U.S.	Home Improvement	Non-food	4	88.519	2252	9665.43	2.17665e+07	184		170.959	385000	4066.75
7	Carrefour S.A. (CARR)	France	Hypermarket / Supercenter / Superstore	Food	35	84.856	12296		17526000	573	187	30.9044	380000	4841.72
7.01	Carrefour S.A. (CARR)		Hypermarket	Food			1481	2400 to 23000	10792000	659
7.02	Carrefour S.A. (CARR)		Supermarket	Food			3462	1000 to 4000	4431000	821
7.03	Carrefour S.A. (CARR)		Convenience store	Food			7181	200 to 900	1898000
7.04	Carrefour S.A. (CARR)		Cash and carry	Food			172		405000
8	Aldi Einkauf GmbH & Co. oHG (ALDI)	Germany	Discount Store	Food	17	82.164	4829	1000 to 1200	5311900	172	120	12.0478	58179	15467.9
9	Tesco PLC (TSCO)	U.K.	Hypermarket / Supercenter / Superstore	Food	10	81.019	6902		4.20567e+06		330	32.653	225371	19264.2
9.01	Tesco PLC (TSCO)		Tesco Extra	Food			250	6624	1,636,023
9.02	Tesco PLC (TSCO)		Tesco Superstores	Food			479	2761	1,310,862
9.03	Tesco PLC (TSCO)		Tesco Metro	Food			178	1044	203.551
9.04	Tesco PLC (TSCO)		Tesco Express	Food			1.713	216	360.743
9.05	Tesco PLC (TSCO)		One Stop	Food			873	147	106.095
11	Target Corporation (TGT)	U.S.	Discount Department Store	Non-food	1	73.785	1792	4647 to 15800	4.80214e+06	385	110	190.29	341000	15365
11.01	Target Corporation (TGT)		TargetExpress	Non-food				1858.74
11.02	Target Corporation (TGT)		City Target	Non-food				7435 to 14870
11.03	Target Corporation (TGT)		General merchandise stores	Non-food
12	CVS Health Corporation (CVS)	U.S.	Drug Store / Pharmacy	Non-food	3	72.007	9600	1356.88	9.20074e+06	230	230	25.3125	243000	7826.22
13	Metro Ag (METRO)	Germany	Cash & Carry / Warehouse Club	Food	31	68.066	750	5000 to 15000	4800000	435	580	293.333	220000	14180.4
13.01	Metro Ag (METRO)		Media-Saturn	Non-food			1000	10000	10000000	248
13.02	Metro Ag (METRO)		Real	Food			285	5000 to 15000	2850000	394
13.03	Metro Ag (METRO)		Galeria Kaufhof	Non-food			197	7000 to 35000		353
14	Aeon Co. Ltd. (AEON)	Japan		Non-food	12	63.635	20476					25.3956	520000	n/a
14.01	Aeon Co. Ltd. (AEON)	General merchandise store		Non-food			625
14.02	Aeon Co. Ltd. (AEON)		Supermarket	Food			2121
14.03	Aeon Co. Ltd. (AEON)		Discount store	Food			530
14.04	Aeon Co. Ltd. (AEON)		Home center	Non-food			120
14.05	Aeon Co. Ltd. (AEON)		Convenience store	Food			5061
14.06	Aeon Co. Ltd. (AEON)		Specialty store	Non-food			4331
14.07	Aeon Co. Ltd. (AEON)		Drugstore	Non-food			3765
14.08	Aeon Co. Ltd. (AEON)		Other retail store	Non-food			832
14.09	Aeon Co. Ltd. (AEON)		Shopping center	Non-food			274
14.1	Aeon Co. Ltd. (AEON)		Neighborhood mall	Non-food			173
15	Lowe's Companies Inc. (LOW)	U.S.	Home Improvement	Non-food	4	59.074	2355	9572.49	2.25432e+07	181	90	150	285000	2620.48
16	Groupe Auchan SA (AUCH)	France	Hypermarket / Supercenter / Superstore	Food	14	59.05	3836					200	230770	n/a
16.01	Groupe Auchan SA (AUCH)		Supermarkets	Food			2874	800 to 4000		660	220	40 to 200	32736
16.02	Groupe Auchan SA (AUCH)		Hypermarket	Food			962	2500 to 22000		479	120	150 to 900	187139
16.03	Groupe Auchan SA (AUCH)		Immoauchan	Non-food						240			889
16.04	Groupe Auchan SA (AUCH)		Drive-though	Food						300
17	Albertsons Companies, Inc. (ALBERTSONS)	US	Supermarket	Food	1	58.734	2271	4600 to 6500	12604050			72.2149	164000	4659.93
18	Edeka Group (EDEKA)	Germany		Food	1	52.477	11400		10800000	357.143		30.4211	346800	4858.98
18.01	Edeka Group (EDEKA)		Grocery stores	Food				400
18.02	Edeka Group (EDEKA)		Supermarkets	Food				400 to 1000
18.03	Edeka Group (EDEKA)		Hypermarkets	Food				1000 to 3500
18.04	Edeka Group (EDEKA)		DIY markets	Food				2000
18.05	Edeka Group (EDEKA)		Discount stores	Food				800
19	Casino Guichard-Perrachon S.A. (CASINO)	France	Hypermarket / Supercenter / Superstore	Food	31	51.257	14898		9700000	484	240	21.87	325820	5284.23
19.01	Casino Guichard-Perrachon S.A. (CASINO)		Casino hypermarkets	Food			129	7000	903000	401	510
19.02	Casino Guichard-Perrachon S.A. (CASINO)		Casino supermarkets	Food			445	1600		484
19.03	Casino Guichard-Perrachon S.A. (CASINO)		Spar supermarche	Food			203	400 to 1000
19.04	Casino Guichard-Perrachon S.A. (CASINO)		Convenience stores	Food			6899
19.05	Casino Guichard-Perrachon S.A. (CASINO)		Franceprix	Food			851	450		633
19.06	Casino Guichard-Perrachon S.A. (CASINO)		Leader price	Food			780	650 to 1000	546000	633	240
19.07	Casino Guichard-Perrachon S.A. (CASINO)		Monoprix	Food			83	300		557
19.08	Casino Guichard-Perrachon S.A. (CASINO)		Indian Ocean	Food			147		99000
19.09	Casino Guichard-Perrachon S.A. (CASINO)	Argentina	Liberdad	Food			27			810
19.1	Casino Guichard-Perrachon S.A. (CASINO)	Brasil	Supermarket Pão de Açucar	Food			2181
19.11	Casino Guichard-Perrachon S.A. (CASINO)		Hypermarket Extra	Food			137			700
19.12	Casino Guichard-Perrachon S.A. (CASINO)		Supermarket Extra	Food			194
19.13	Casino Guichard-Perrachon S.A. (CASINO)		Supermarket Pão de Açucar	Food			185
19.14	Casino Guichard-Perrachon S.A. (CASINO)		Cash & Carry Assai	Food			96
19.15	Casino Guichard-Perrachon S.A. (CASINO)		Casas Baia Household appliances	Non-food			734			176
19.16	Casino Guichard-Perrachon S.A. (CASINO)		Ponto frio Household appliances	Food			233
19.17	Casino Guichard-Perrachon S.A. (CASINO)	Colombia	Hyper Exito	Food			85			507
19.18	Casino Guichard-Perrachon S.A. (CASINO)		Supermarket	Food			163
19.19	Casino Guichard-Perrachon S.A. (CASINO)		Convenience stores	Food			11
19.2	Casino Guichard-Perrachon S.A. (CASINO)		Discount store	Food			1260
19.21	Casino Guichard-Perrachon S.A. (CASINO)	Uruguai	Hypermarket	Food			2			899
19.21	Casino Guichard-Perrachon S.A. (CASINO)		Supermarket	Food			53
20	Seven & I Holding Co (7&i)	Japan	Hypermarket / Supercenter / Superstore	Food	19	47.795	19076						55011	n/a
20.01	Seven & I Holding Co (7&i)	Seven eleven (U.S.)	Convience store	Food			8297	230 to 370	2489100	868	410
20.02	Seven & I Holding Co (7&i)	Seven eleven (Hawaii)	Convience store	Food			60	230 to 370	18000	1013
21	Wesfarmers Limited (WES)	Australia	Convenience / Forecourt Store	Food	3	44.679	3227		8271375		470	68.1748	220000	5401.64
21.01	Wesfarmers Limited (WES)		COLES	Food			776	160 to 250	159080
21.02	Wesfarmers Limited (WES)		Supermarket	Food			741
21.03	Wesfarmers Limited (WES)		Liquor store	Food			785
21.04	Wesfarmers Limited (WES)		Convenience store	Food			620
21.05	Wesfarmers Limited (WES)		BUNNINGS	Non-food				7000 to 8000
21.06	Wesfarmers Limited (WES)		Warehouses	Non-food			194
21.07	Wesfarmers Limited (WES)		Smaller format stores	Non-food			59
21.08	Wesfarmers Limited (WES)		Trade centers	Non-food			36
21.09	Wesfarmers Limited (WES)		OFFICE Works	Non-food			135	1200	162000
21.1	Wesfarmers Limited (WES)		TARGET department store	Non-food			219
21.11	Wesfarmers Limited (WES)		KMAT department store	Non-food			187
21.12	Wesfarmers Limited (WES)		Tyre and autoshop	Non-food			251
22	Rewe Combine (REWE)	Germany	Supermarket	Food	11	48.54	15000	1000 to 2500		950		22	330000	n/a
23	Koninklijke Ahold N.V. (AHOLD)	Netherlands	Hypermarket / Supercenter / Superstore	Food	6	42.435	3253	400 to 8400	4600000	591	420	72.5484	236000	9225
23.01	Koninklijke Ahold N.V. (AHOLD)		Convenience store	Food				40 to 200
24	Woolworths Limited (WLW)	Australia	Supermarket	Food	3	41.366	1327	3067.86	4071044	467	60	148.776	197426	10161
24.01	Woolworths Limited (WLW)		Supermarket	Food			1138	2650.1	3015813
24.02	Woolworths Limited (WLW)		General merchandise stores	Food			189	5583.23	1055231
25	Best Buy Co. Inc. (BBY)	U.S.	Supermarket	Food	4	39.528	1731	299.527	518481	357.528		72.2126	125000	76238
26	Centres Distributeurs E. Leclerc (E.LEC)	France	Home Improvement	Food	7	39.277	650					144.615	94000	n/a
27	The IKEA Group (IKEA)	Sweden	Furniture and decoration	Non-food	28	37.105	328	32000	10496000	165	30	472.561	155000	3535.16
28	J Sainsbury plc (SBRY)	U.K.	Supermarket	Food	1	35.1	1304		2763176	871	440	123.466	161000	12702.8
28.01	J Sainsbury plc (SBRY)		Supermarket	Food			597		21190
28.02	J Sainsbury plc (SBRY)		Convenience store	Food			707		1629
29	Loblaw Companies Limited (L)	Canada	Hypermarket/Supercenter/Superstore	Food	6	34.863	1659	5676	2156700	n/a	419.466	n/a	200000	16165
30	Publix Super Markets, Inc. (PUBLIX)	US	Supermarket	Food	1	32.619	1002	5667	5678334	n/d	n/d	n/a	180000	5744.47
31	The TJX Companies, Inc. (TJX)	US	Apparel/Footwear Specialty	Non-food	10	30.945	3600	4180	15048000	n/d	n/d	n/a	216000	2056.42
32	ITM Développement International (ITM)	France	Supermarket	Food			1800		2660000	650		62.2222	112000	n/a
32.01	ITM Développement International (ITM)	France	Poivre Rouge	Food						753
32.02	ITM Développement International (ITM)	France	Intermarché Supermarket	Food						553
32.03	ITM Développement International (ITM)	France	Bricomarché	Non-food						84
32.04	ITM Développement International (ITM)	France	Brico Cash	Non-food						98
32.05	ITM Développement International (ITM)	France	Roady	Non-food						122
32.06	ITM Développement International (ITM)	France	Netto	Food						442
32.07	ITM Développement International (ITM)	Portugal	Bricomarché	Non-food			298			124
32.08	ITM Développement International (ITM)	Portugal	Intermarché	Food						584
32.09	ITM Développement International (ITM)	Portugal	Roady	Non-food						146
33	Apple Inc. / Apple Retail Stores (AAPL)	US	Electronics Specialty	Non-food	19	28	475	780	370500	523.617	242.564	117	55000	75573.5
34	Ahold Delhaize (AD)	Belgium	Supermarket	Food	7	27.097	3512	2230	7831760	298	496	n/a	154000	3459.89
35	Macy's, Inc. (M)	US	Department Store	Non-food	3	27.079	829	14586.2	12092000	n/d	n/d	100	157900	2239.41
37	Rite Aid Corporation (RAD)	US	Drug Store/Pharmacy	Food	1	26.866	4553	930	4234290	145	n/a	n/a	89000	6344.87
38	LVMH Moët Hennessy Louis Vuitton S.A. (LVMH)	France	Other Specialty	Non-food	80	25.605	3860	400	1544000	514.896	159.539	n/a	125346	16583.5
39	Sears Holdings Corporation (SHLD)	US	Department Store	Non-food	2	25.146	1672	10566.3	17392142	121.526	62.0774	106.459	178000	1445.83
40	Wm Morrison Supermarkets PLC (MRW)	UK	Supermarket	Food	1	24.551	498	2638	1314000	n/a	344.32	n/a	117000	18684.2
41	Migros-Genossenschafts Bund (MIGROS)	Switzerland	Hypermarket/Supercenter/Superstore	Food	3	24.391	1118	1563.65	1377633	377	70	n/a	100000	17705
42	Lotte Shopping Co., Ltd. (LOTTE)	S. Korea	Hypermarket/ Supercenter/ Superstore	Food	6	24.346	1753	4616.25	8092283	141	104	n/a	32000	3008.55
43	Inditex, S.A. (ITX)	Spain	Apparel/ Footwear Specialty	Non-food	88	23.074	6746	605.826	4086904	382.77	154.121	20.3163	137054	5645.84
44	H.E. Butt Grocery Company (HEB)	US	Supermarket	Food	2	23	358	n/a	n/a	n/a	n/a	n/a	86000	n/a
45	Coop Group (COOP CH)	Switzerland	Supermarket	Food	6	22.449	1998	≥ 3500	1746434	670.179	67.7964	n/a	79953	12854.2
46	Suning Commerce Group Co., Ltd. (SZSE)	China	Electronics Specialty	Non-food	2	21.814	n/a	n/a	n/a	n/a	n/a	n/a	n/a	n/a
47	H & M Hennes & Mauritz AB (HM)	Sweden	Apparel/ Footwear Specialty	Non-food	61	21.678	3924	1858	7290792	167.281	45.0527	n/a	148000	2973.34
48	Mercadona, S.A. (MERCADONA)	Spain	Supermarket	Food	1	21.171	1545	1500	2317500	769.268		n/a	76000	9135.28
49	Système U, Centrale Nationale (SYSTEME U)	France	Supermarket	Food	4	20.694	n/a	n/a	n/a	n/a	n/a	n/a	n/a	n/a
50	Dollar General Corporation (DG)	US	Discount Store	Food	1	20.369	12483	687	8591395	n/d	n/d	n/a	113400	2370.86
51	A.S. Watson Group (ASW)	Hong Kong SAR	Drug Store/ Pharmacy	Non-food	25	19.594	13300	279	3710700	n/a	n/a	n/a	130000	5280.41
52	Kohl's Corporation (KSS)	US	Department Store	Non-food	1	19.204	1100	9459.22	10405140	n/a	75.809	n/a	140000	1845.63
53	Empire Company Limited (EMP)	Canada	Supermarket	Food	1	18.755	1800	1992.25	3586057	n/d	n/d	n/a	125000	5229.98
54	China Resources Vanguard Co., Ltd. (VANGUARD)	China	Hypermarket/ Supercenter/ Superstore	Food	1	17.606	n/a	n/a	n/a	n/a	n/a	n/a	n/a	n/a
55	Groupe Adeo SA (ADEO)	France	Home Improvement	Non-food	12	16.901	n/a	n/a	n/a	n/a	n/a	n/a	n/a	n/a
56	Meijer, Inc. (MEIJER)	US	Hypermarket/ Supercenter/ Superstore	Food	1	16.9	n/a	n/a	n/a	n/a	n/a	n/a	n/a	n/a
57	Cencosud S.A. (CENCOSUD)	Chile	Supermarket	Food	5	16.198	1127	0	3622112	n/a	n/a	n/a	140000	4471.98
57.01	Cencosud S.A. (CENCOSUD)	Chile	Supermarket	Food			359		1277016
57.02	Cencosud S.A. (CENCOSUD)	Argentina	Supermarket	Food			336		910262
57.03	Cencosud S.A. (CENCOSUD)	Brazil	Supermarket	Food			222		611363
57.04	Cencosud S.A. (CENCOSUD)	Peru	Supermarket	Food			99		314758
57.05	Cencosud S.A. (CENCOSUD)	Colombia	Supermarket	Food			111		508713
58	Marks and Spencer Group plc (MKS)	UK	Department Store	Non-food	52	15.923	1382	1552.87	2146060	n/a	311.828	n/a	80041	7419.64
59	Kingfisher plc (KGF)	UK	Home improvement	Non-food	10	15.9	1156	9700	5643000	147	43	n/a	74000	2817.65
60	The Gap, Inc. (GPS)	US	Apparel/ Footwear Specialty	Non-food	56	15.797	3275	929	3521025	214.994	97.3785	n/a	60000	4486.48
61	PJSC "Magnit" (MGNT)	Russia	Convenience/ Forecourt Store	Food	1	15.677	12089		4413720	n/a	n/a	n/a	265000	3551.88
61.01	PJSC "Magnit" (MGNT)	Russia	convenience store	Food			9594	325.157	3119560
61.02	PJSC "Magnit" (MGNT)	Russia	hypermarkets	Food			219	2918.45	639140
61.03	PJSC "Magnit" (MGNT)	Russia	magnit family	Food			155	1097.94	170180
61.04	PJSC "Magnit" (MGNT)	Russia	drogerie stores	Food			2121	228.59	484840
62	Dollar Tree, Inc. (DLTR)	US	Discount Store	Food	2	15.498	13851	727.073	10070690	n/d	n/d	n/a	167800	1538.92
63	Whole Foods Market, Inc. (WFM)	US	Supermarket	Food	3	15.389	431	3623	1544513	n/d	n/d	55-650	90900	9963.66
64	Jerónimo Martins, SGPS, S.A. (JMT)	Portugal	Discount Store	Food	3	15.249	3107	748.374	2325198	718.622	473.468		89027	6558.15
65	John Lewis Partnership plc (JLP)	UK	Supermarket	Food	5	14.845	392	2606.97	1021932	881.244	531.359		91500	14526.4
66	Dixons Carphone plc (DC)	UK	Electronics Specialty	Non-food	10	14.411	2243	865.218	1940685	n/a			41847	7425.73
66.01	Dixons Carphone plc (DC)	UK	Dixons Retail	Non-food						n/a	62.0022
66.02	Dixons Carphone plc (DC)	UK	Carphone Warehouse	Non-food						n/a	148.009
66.03	Dixons Carphone plc (DC)	UK	Dixons Carphone	Non-food						n/a	68.4607
67	Fast Retailing Co., Ltd. (FAST)	Japan	Apparel/ Footwear Specialty	Non-food	31	14.239	2978	246.379	733718	296.133	162.872	n/a	99500	19406.6
68	Nordstrom, Inc. (JWN)	US	Department Store	Non-food	3	14.095	323	6144.26	1984595	n/d	181.844	n/a	78000	7102.2
69	Gome Home Appliance Group (GOME)	China	Electronics Specialty	Non-food	1	14.038	1223	297.244	363530	n/a	n/a	n/a	42015	38615.8
70	Yamada Denki Co., Ltd. (YAMADA)	Japan	Electronics Specialty	Non-food	7	13.434	947	1620.03	1534173	n/a	54	n/a	19849	8756.51
71	X5 Retail Group N.V. (X5)	Russia	Discount Store	Food	1	13.378	7020	474.786	3333000	n/a	n/a	n/a	102000	4013.8
72	Steinhoff International Holdings N.V. S. (SNH)	Africa	Other Specialty Furniture	Non-food	29	13.155	6500	476.923	3100000	n/a	89.7868	n/a	90000	4243.55
73	El Corte Inglés, S.A. (EL CORTE ING)	Spain	Department Store	Non-food	9	13.086	n/a	n/a	n/a	n/a	n/a	n/a	91931	n/a
74	J. C. Penney Company, Inc. (JCP)	US	Department Store	Non-food	2	12.625	1021	9526.88	9726949	357.555	97.9752		105000	1297.94
75	BJ's Wholesale Club, Inc. (BJ's)	US	Cash & Carry/ Warehouse Club	Non-food	1	12.5	n/a	n/a	n/a	n/a	n/a	n/a	n/a	n/a
76	Coop Italia (COOP IT)	Italy	Hypermarket/ Supercenter/ Superstore	Food	1	12.496	1200	n/a	n/a	n/a	n/a	n/a	n/a	n/a
77	Conad Consorzio Nazionale, Dettaglianti Soc. Coop. a.r.l. (CONAD)	Italy	Supermarket	Food	3	12.196	3055	627.827	1918013	n/a	n/a	n/a	48254	6358.66
77.01	Conad Consorzio Nazionale, Dettaglianti Soc. Coop. a.r.l. (CONAD)	Italy	HYPERMARKET	Food				4800
77.02	Conad Consorzio Nazionale, Dettaglianti Soc. Coop. a.r.l. (CONAD)	Italy	SUPERSTORE	Food				1800
77.03	Conad Consorzio Nazionale, Dettaglianti Soc. Coop. a.r.l. (CONAD)	Italy	SUPERMARKET	Food				800
77.04	Conad Consorzio Nazionale, Dettaglianti Soc. Coop. a.r.l. (CONAD)	Italy	CITY	Food				400
77.05	Conad Consorzio Nazionale, Dettaglianti Soc. Coop. a.r.l. (CONAD)	Italy	CONVENIENCE STORE	Food				140
77.06	Conad Consorzio Nazionale, Dettaglianti Soc. Coop. a.r.l. (CONAD)	Italy	DELI STORE	Food				500
77.07	Conad Consorzio Nazionale, Dettaglianti Soc. Coop. a.r.l. (CONAD)	Italy	DISCOUNT STORE	Food				530
78	L Brands, Inc. (LB)	US	Apparel/ Footwear Specialty	Non-food	80	12.154	2969	360.973	1071730	n/a	n/a	n/a	n/a	11340.5
79	Bed Bath and Beyond Inc. (BBBY)	US	Other Specialty	Non-food	4	12.104	n/a	n/a	n/a	n/a	n/a	n/a	61000	n/a
80	Ross Stores, Inc. (ROST)	US	Apparel/ Footwear Specialty	Non-food	1	11.94	1300	2657	2963607	n/a	n/a	n/a	77800	4028.87
81	CP ALL Plc. (CPALL)	Thailand	Convenience/ Forecourt Store	Food	1	11.89	n/a	n/a	n/a	n/a	n/a	n/a		n/a
82	Toys "R" Us, Inc. (TOYSRUS)	US	Other Specialty	Non-food	40	11.802	n/a	n/a	n/a	n/a	n/a	n/a	n/a	n/a
83	ICA Gruppen AB (ICA)	Sweden	Supermarket	Food	5	11.752	175	4388.57	768000	345	325.402	86	30000	15302.1
84	Southeastern Grocers, LLC (SE GROCERS)	US	Supermarket	Food	1	11.145	n/a	n/a	n/a	n/a	n/a	n/a	n/a	n/a
85	Dairy Farm International Holdings Limited (DFIB)	Hong Kong SAR	Supermarket	Food	11	11.137	6528	n/a	n/a	n/a	n/a	n/a	180000	n/a
86	E-MART Inc. (EMART)	S. Korea	Hypermarket/ Supercenter/ Superstore	Food	3	11.081	n/a	n/a	n/a	n/a	n/a	n/a	n/a	n/a
87	Co-operative Group Ltd. (COOP UK)	UK	Supermarket	Food	1	10.761	2800	279	781200	1221.08	714.309	n/a	62459	13775
88	S.A.C.I. Falabella (FALABELLA)	Chile	Department Store	Non-food	6	10.748	459	6547.04	2722000	187			31139	3948.57
88.01	S.A.C.I. Falabella (FALABELLA)	Chile	Falabella	Non-food			45	6888.89	310000
88.02	S.A.C.I. Falabella (FALABELLA)	Perú	Falabella	Non-food			27	6074.07	164000
88.03	S.A.C.I. Falabella (FALABELLA)	Colombia	Falabella	Non-food			20	6400	128000
88.04	S.A.C.I. Falabella (FALABELLA)	Argentina	Falabella	Non-food			11	5272.73	58000
88.05	S.A.C.I. Falabella (FALABELLA)	Chile	Home Improvement (multimarca)	Non-food			86	8290.7	713000
88.06	S.A.C.I. Falabella (FALABELLA)	Perú	Home Improvement (multimarca)	Non-food			57	6543.86	373000
88.07	S.A.C.I. Falabella (FALABELLA)	Colombia	Home Improvement (multimarca)	Non-food			36	9555.56	344000
88.08	S.A.C.I. Falabella (FALABELLA)	Argentina	Home Improvement (multimarca)	Non-food			8	10500	84000
88.09	S.A.C.I. Falabella (FALABELLA)	Brasil	Home Improvement (multimarca)	Non-food			58	2465.52	143000
88.1	S.A.C.I. Falabella (FALABELLA)	Uruguay	Home Improvement (multimarca)	Non-food			2	9500	19000
88.11	S.A.C.I. Falabella (FALABELLA)	Chile	Supermercados	Non-food			57	3438.6	196000
88.12	S.A.C.I. Falabella (FALABELLA)	Perú	Supermercados	Non-food			52	3634.62	189000
89	Staples, Inc. (SPLS)	US	Other Specialty		13	10.72	3514	n/a	n/a	118.36	n/d	n/a	79000	n/a
90	Isetan Mitsukoshi Holdings Ltd. (IMHDS)	Japan	Department Store	Non-food	8	10.658	n/a	n/a	n/a	n/a	n/a	n/a	n/a	n/a
91	S Group (S GROUP)	Finland	Supermarket	Food	5	10.627	1632	3125	5100000	303	53.4706		37758	2083.73
93	AutoZone, Inc. (AZO)	US	Other Specialty	Non-food	4	10.187	5788	613.119	3548732	n/a	n/a	n/a	84000	2870.6
94	Décathlon S.A. (DCTH)	France	Other Specialty	Non-food	30	10.108	1021	n/a	n/a	142	n/d	n/a	71707	n/a
95	Spar Holding AG (SPAR)	Austria	Supermarket	Food	8	10.047	3267	n/a	1039499	n/a	75.1112	n/a	4724	9665.23
95.01	Spar Holding AG (SPAR)	Austria	Superspar	Food				1300
95.02	Spar Holding AG (SPAR)	Austria	Spar	Food				700
95.03	Spar Holding AG (SPAR)	Austria	Kwikspar	Food				300 to 700
96	Menard, Inc. (MENARD)	US	Home Improvement	Non-food	1	10	n/a	n/a	n/a	n/a	n/a	n/a	n/a	n/a
98	Metro Inc. (MRU)	Canada	Supermarket	Food	1	9.987	942		1793029	n/a	243.176	n/a	65000	5569.9
99	Distribuidora Internacional de Alimentación, S.A. (Dia, S.A.) (DIA)	Spain	Discount Store	Food	5	9.914	7718	300 to 1000	n/a	309	n/d	n/a	46200	n/a
99.01	Distribuidora Internacional de Alimentación, S.A. (Dia, S.A.) (DIA)	Argentina	Discount Store	Food						551
99.02	Distribuidora Internacional de Alimentación, S.A. (Dia, S.A.) (DIA)	Brazil	Discount Store	Food						179
99.03	Distribuidora Internacional de Alimentación, S.A. (Dia, S.A.) (DIA)	China	Discount Store	Food						206
99.04	Distribuidora Internacional de Alimentación, S.A. (Dia, S.A.) (DIA)	Spain	Discount Store	Food						331
99.05	Distribuidora Internacional de Alimentación, S.A. (Dia, S.A.) (DIA)	Portugal	Discount Store	Food						372
99.06	Distribuidora Internacional de Alimentación, S.A. (Dia, S.A.) (DIA)		DIA Market	Food				400 to 700
99.07	Distribuidora Internacional de Alimentación, S.A. (Dia, S.A.) (DIA)		DIA Maxi	Food				1000
99.08	Distribuidora Internacional de Alimentación, S.A. (Dia, S.A.) (DIA)		DIA Fresh	Food				150
100	Advance Auto Parts, Inc. (AAP)	US	Other Specialty	Non-food	3	9.73	5372	697	3919115	n/a	n/a	n/a	74000	2482.7
101	Giant Eagle, Inc. (GIANT EAGLE)	US	Supermarket	Food	1	9.6	n/a	n/a	n/a	n/a	n/a	n/a	34000	n/a
102	FEMSA Comercio, S.A. de C.V. (FEMSA)	Mexico	Convenience / Forecourt Store	Food	3	9.572	14061	n/a	n/a	n/a	n/a	n/a	260000	n/a
108	NorgesGruppen ASA (NORGES)	Norway	Discount Store	Food	1	9.134	1700	n/a	1850000	n/a	100.071	n/a	40000	4937.3
109	Tengelmann Warenhandelsgesellschaft KG (TENGELMANN)	Germany	Home Improvement	Non-food	13	9.042	4170	n/a	5129203	n/d	n/d	n/a	72714	1762.85
110	Shoprite Holdings Ltd. (SHP)	S. Africa	Supermarket	Food	15	9.038	2653	5500 to 8300	14591500	n/d	111.949	n/a	137775	619.402
111	Dirk Rossmann GmbH (DIRK ROSS)	Germany	Drug Store / Pharmacy	Non-food	6	8.775	2000	540	n/a	n/a	n/a	n/a	n/a	n/a
112	Canadian Tire Corporation, Limited (CTC)	Canada	Other Specialty	Non-food	1	8.679	1698	n/a	2787091	239	50	n/a	29000	3114
114	Hudson's Bay Company (HBC)	Canada	Department Store	Non-food	9	8.632	460	n/a	4007187	n/a	48.7811	n/a	66000	2154.13
115	Dansk Supermarked A/S (DANSK)	Denmark	Discount Store	Food	4	8.51	1467	n/a	n/a	252	n/a	n/a	50553	n/a
116	UNY Group Holdings Co., Ltd. (UNY)	Japan	Hypermarket/ Supercenter/ Superstore	Food	3	8.309	156	n/a	n/a	n/a	n/a	n/a	36165	n/a
117	Associated British Foods plc / Primark (ABF)	UK	Apparel/Footwear Specialty	Non-food	10	8.307	315	3539.17	1114837	433.247	354.312	196.825	62000	7451.31
118	O'Reilly Automotive, Inc. (ORLY)	US	Other Specialty	Non-food	1	7.967	4829	678	3251607	n/a	n/a	n/a	n/a	2450.17
120	Colruyt Group (COLR)	Belgium	Supermarket	Food	3	7.894	498		622000	n/a	284.538	n/a	28177	12691.3
120.01	Colruyt Group (COLR)	Belgium	Colruyt Belgium				236	1500					16855
120.02	Colruyt Group (COLR)	Belgium	Okay				110	580					1467
120.03	Colruyt Group (COLR)	Belgium	Bio-Planet				13	650					313
120.04	Colruyt Group (COLR)	Belgium	Cru				1	650					35
120.05	Colruyt Group (COLR)	France	Colruyt France				73	1000					1412
120.06	Colruyt Group (COLR)	Belgium	Dreamland				43	1600					1030
120.07	Colruyt Group (COLR)	Belgium	Dreambaby				22	650					1030
123	NIKE, Inc. / Direct to Consumer (NKE)	US	Apparel/ Footwear Specialty	Non-food	66	7.857	1045	n/a	n/a	n/d	n/d	n/a	70700	n/a
124	C&A Europe Belgium (C&A)	Germany	Apparel/ Footwear Specialty	Non-food	20	7.715	1576	n/a	n/a	n/a	n/d	n/a	60000	n/a
126	Foot Locker, Inc. (FL)	US	Apparel/ Footwear Specialty	Non-food	30	7.412	3383	n/a	704204	n/a	n/a	n/a	37000	10525.4
127	PetSmart, Inc. (PETSMART)	US	Other Specialty	Non-food	3	7.3	1333	2061.24	2747637	n/a	155.246	n/a	53000	2656.83
128	Chow Tai Fook Jewellery Group Limited (CHOW TAI)	Hong Kong SAR	Other Specialty	Non-food	8	7.295	2057	n/a	n/a	n/d	n/d	n/a	32170	n/a
131	Kesko Corporation (KESKO)	Finland	Supermarket	Food	8	7.247	1500	n/a	3.36232e+06	285	46.4239	n/a	20000	2155.36
133	The Sherwin-Williams Company / Paint Stores Group (SHW)	US	Home Improvement	Non-food	9	7.209	4086	279 to 557	2275902	235.092	257.623	n/a	47000	3167.54
137	Kering S.A. (KER)	France	Apparel/ Footwear Specialty	Non-food	95	7.039	1264	n/a	n/a	n/d	n/d	n/a	34697	n/a
139	Organización Soriana, S.A.B. de C.V. (SORIANA)	Mexico	Hypermarket/ Supercenter/ Superstore	Food	1	6.915	682	n/a	306580	n/d	n/d	n/a	80000	22555.3
141	Compagnie Financière Richemont SA (CFR)	Switzerland	Other Specialty	Non-food	56	6.783	n/a	n/a	n/a	n/d	n/d	n/a	29000	n/a
149	Next plc (NXT)	UK	Apparel/ Footwear Specialty	Non-food	72	6.339	540	n/a	1322793	219.363	93	n/a	50721	4792.13
152	Dufry AG (DUFRY)	Switzerland	Other Specialty	Non-food	63	6.204	2200	n/a	410000	n/d	n/d	n/a	29000	15131.7
159	Agrokor d.d. (AGROKOR)	Croatia	Supermarket	Food	5	6.025	n/a	n/a	n/a	n/a	n/a	n/a	37248	n/a
159.01	Kozum		Supermarket	Food			700	n/a	n/a	n/d	n/d	n/a	12500	n/a
159.02	Kozum Sarajevo		Supermarket	Food			168	n/a	n/a	n/d	n/a	n/a	2700	n/a
159.03	TISAK		Supermarket	Food			1200	n/a	n/a	n/d	n/d	n/a	n/a	n/a
159.04	Idea		Supermarket	Food			193	n/a	n/a	n/d	n/d	n/a	n/a	n/a
160	Majid Al Futtaim Holding LLC (MAJID)	UAE	Hypermarket/ Supercenter/ Superstore	Food	13	6.011	19	n/a	n/a	n/d	n/d	n/a	1007	n/a
163	Homeplus Co., Ltd. (HOMEPLUS)	S. Korea	Hypermarket/ Supercenter/ Superstore	Food	1	5.87	121	n/a	n/a	899.428	318.819	n/a	25200	n/a
170	Lojas Americanas S.A. (LAM)	Brazil	Discount Department Store	Food	1	5.479	1041	n/a	930000	n/a	82.0452	n/a	20715	5891.4
170.01	Lojas Americanas S.A. (LAM)		express store					400
170.02	Lojas Americanas S.A. (LAM)		tradicional store					1200
171	Pick n Pay Stores Limited (PIK)	S. Africa	Supermarket	Food	7	5.436	1353	n/a	2277100	427	288.422	n/a	52900	2387.25
175	Sonae, SGPS, SA (SON)	Portugal	Supermarket	Food	21	5.314	1361	n/a	925000	346	259.981	n/a	17249	5744.86
191	SM Investments Corporation (SM)	Philippines	Hypermarket/ Supercenter/ Superstore	Food	1	4.725	53	n/a	710997	159.6	117.6	n/a	65349	6645.6
194	McKesson Corporation / Celesio AG (MCK)	Germany	Drug Store/ Pharmacy	Non-food	8	4.57	31	n/a	68677	n/a	90.384	n/a	68000	66543.4
197	Woolworths Holdings Limited (WLW SA)	S. Africa	Department Store	Non-food	14	4.518	1595	n/a	n/a	369	580	n/a	43140	n/a
205	Groupe FNAC S.A. (FNAC)	France	Other Specialty	Non-food	9	4.305	199	n/a	1000000	114	20.785	n/a	14089	4305
207	SHV Holdings N.V. / Makro (SHV)	Netherlands	Cash & Carry/ Warehouse Club	Food	5	4.26	161	n/a	n/a	n/a	n/a	n/a	60800	n/a
217	Lawson, Inc. (LAWSON)	Japan	Convenience/ Forecourt Store	Food	6	4.056	13273	120	1592760	n/d	823.333	n/a	200000	2546.52
221	Sports Direct International plc (SPD)	UK	Other Specialty	Non-food	24	4.018	733	n/a	766450	n/a	177.016	n/a	29000	5242.35
224	Ralph Lauren Corporation (RL)	US	Apparel/ Footwear Specialty	Non-food	47	3.933	493	n/a	n/a	n/a	215.2	n/a	26000	n/a
226	Tiffany & Co. (TIF)	US	Other Specialty	Non-food	28	3.855	307	n/a	285361	401.057	157.096	n/a	12200	13509.2
232	Coach, Inc. (COH)	US	Other Specialty	Non-food	34	3.76	1019	157 to 542	282392	258.24	177.059	n/a	15800	13314.8
233	Nitori Holdings Co., Ltd. (NITORI)	Japan	Other Specialty	Non-food	3	3.724	420	n/a	n/a	n/a	n/d	n/a	8373	n/a
237	Tokyu Corporation (TYO)	Japan	Department Store	Non-food	5	3.664	n/a	n/a	n/a	n/a	n/a	n/a	5072	n/a
240	Savola Group/Panda Retail Company (SAVOLA)	Saudi Arabia	Hypermarket/ Supercenter/ Superstore	Food	2	3.609	496	n/a	747544	1565.13	n/a	n/a	24000	4827.81
241	Debenhams plc (DEB)	UK	Department Store	Non-food	27	3.609	182	n/a	1888887	n/d	108	n/a	28000	1910.65
247	American Eagle Outfitters, Inc. (AEO)	US	Apparel/ Footwear Specialty	Non-food	29	3.522	1047	n/a	490995	n/a	118.36	n/a	37800	7173.19
248	Abercrombie & Fitch Co. (ANF)	US	Apparel/ Footwear Specialty	Non-food	22	3.519	932	n/a	677449	n/a	197.695	n/a	85000	5194.49
249	Norma Lebensmittelfilialbetrieb Stiftung & Co. KG (NORMA)	Germany	Discount Store	Food	4	3.51	n/a	n/a	n/a	n/a	n/a	n/a	n/a	n/a
Key:
[2] Deloitte, & Stores Media. (2016). Global Powers of Retailing. Retrieved November 8, 2016, from http://www.nxtbook.com/nxtbooks/nrfe/STORES_globalretail2016/#/0
