# Supplementary material for: Carbon (CI) and energy intensity (EI) dataset for retail stores
Source: Data Brief. 2018 Nov 2;21:1329–33. doi: 10.1016/j.dib.2018.10.080 (PMC6231287; doi:10.1016/j.dib.2018.10.080)
Supplement: Supplementary file 3 — Table 2 Cluster analysis’ segmentation output performed for the variables “EI” and “CI” for food retailers. [file mmc3.xlsx]

## Sheet: Output Clusters
	Cluster Analysis (Segmentation) Output
	This is an output worksheet only - please do NOT enter any data - use the input data sheet only
	For more assistance, please review the "How to interpret" worksheet
	Output for TWO Clusters/Segments
`	Mean/Centroid	Energy intensity in kWh/m²/y	Carbon Intensity in kg CO₂eq/m²/y	0	0	0	0	0	0
	Segment 1	468.1	194.15
	Segment 2	649.429	532
	AVERAGE	515.111	281.741
	Respondents	Number	%	SSE/Segment
	Segment 1	20	0.740741	1.35925e+06	SSE Total	2.03225e+06
	Segment 2	7	0.259259	673006
	TOTAL	27	1
	Output for THREE Clusters/Segments
	Mean/Centroid	Energy intensity in kWh/m²/y	Carbon Intensity in kg CO₂eq/m²/y	0	0	0	0	0	0
	Segment 1	639.182	235.636
	Segment 2	259	137
	Segment 3	649.429	532
	AVERAGE	515.111	279.593
	Respondents	Number	%	SSE/Segment
	Segment 1	11	0.407407	460640
	Segment 2	9	0.333333	141446	SSE Total	1.27509e+06
	Segment 3	7	0.259259	673006
	TOTAL	27	1
	Output for FOUR Clusters/Segments
	Mean/Centroid	Energy intensity in kWh/m²/y	Carbon Intensity in kg CO₂eq/m²/y	0	0	0	0	0	0
	Segment 1	297.667	260
	Segment 2	639.182	235.636
	Segment 3	239.667	85.1667
	Segment 4	649.429	532
	AVERAGE	515.111	281.741
	Respondents	Number	%	SSE/Segment
	Segment 1	3	0.111111	22178.7
	Segment 2	11	0.407407	460640	SSE Total	1.20686e+06
	Segment 3	6	0.222222	51032.2
	Segment 4	7	0.259259	673006
	TOTAL	27	1
	SSE is the sum of the squared differences between each observation and its group's mean. It can be used as a measure of variation within a cluster. If all cases within a cluster are identical the SSE would then be equal to 0.
	Output for FIVE Clusters/Segments
	Mean/Centroid	Energy intensity in kWh/m²/y	Carbon Intensity in kg CO₂eq/m²/y	0	0	0	0	0	0
	Segment 1	297.667	260
	Segment 2	516.667	160.5
	Segment 3	239.667	85.1667
	Segment 4	649.429	532
	Segment 5	786.2	325.8
	AVERAGE	515.111	281.741
	Respondents	Number	%	SSE/Segment
	Segment 1	3	0.111111	22178.7
	Segment 2	6	0.222222	83252.8	SSE Total	25.3602
	Segment 3	6	0.222222	0
	Segment 4	7	0.259259	673006
	Segment 5	5	0.185185	104736
	TOTAL	27	1
	SSE is the sum of the squared differences between each observation and its group's mean. It can be used as a measure of variation within a cluster. If all cases within a cluster are identical the SSE would then be equal to 0.
			In which cluster/segment is the respondent allocated?
			Respondent (Case)	Allocated Segment for 2 Clusters	Allocated Segment for 3 Clusters	Allocated Segment for 4 Clusters	Allocated Segment for 5 Clusters
			1	1	2	1	1
			2	1	1	2	2
			3	1	2	3	3
			4	2	3	4	4
			5	1	1	2	5
			6	1	1	2	2
			7	1	1	2	2
			8	2	3	4	4
			9	1	1	2	5
			10	1	1	2	5
			11	2	3	4	4
			12	1	1	2	2
			13	1	1	2	5
			14	2	3	4	4
			15	1	2	3	3
			16	1	2	3	3
			17	1	1	2	2
			18	2	3	4	4
			19	2	3	4	4
			20	1	2	1	1
			21	2	3	4	4
			22	1	2	3	3
			23	1	2	3	3
			24	1	1	2	5
			25	1	1	2	2
			26	1	2	1	1
			27	1	2	3	3
			28
			29
			30
			31
			32
			33
			34
			35
			36
			37
			38
			39
			40
			41
			42
			43
			44
			45
			46
			47
			48
			49
			50
			51
			52
			53
			54
			55
			56
			57
			58
			59
			60
			61
			62
			63
			64
			65
			66
			67
			68
			69
			70
			71
			72
			73
			74
			75
			76
			77
			78
			79
			80
			81
			82
			83
			84
			85
			86
			87
			88
			89
			90
			91
			92
			93
			94
			95
			96
			97
			98
			99
			100
			No. in Segment 1	20	11	3	3
			No. in Segment 2	7	9	11	6
			No. in Segment 3		7	6	6
			No. in Segment 4			7	7
			No. in Segment 5				5
			TOTAL	27	27	27	27
	Version 1
	Version 2
	Version 3
