# Supplementary material for: Carbon (CI) and energy intensity (EI) dataset for retail stores
Source: Data Brief. 2018 Nov 2;21:1329–33. doi: 10.1016/j.dib.2018.10.080 (PMC6231287; doi:10.1016/j.dib.2018.10.080)
Supplement: Supplementary file 4 — Table 3 Cluster analysis’ segmentation output performed for the variables “EI” and “CI” for non-food retailers. [file mmc4.xlsx]

## Sheet: Output Clusters
	Cluster Analysis (Segmentation) Output
	This is an output worksheet only - please do NOT enter any data - use the input data sheet only
	For more assistance, please review the "How to interpret" worksheet
	Output for TWO Clusters/Segments
`	Mean/Centroid	Energy intensity in kWh/m²/y	Carbon Intensity in kg CO₂eq/m²/y	0	0	0	0	0	0
	Segment 1	365.583	223.667
	Segment 2	174.333	59
	AVERAGE	283.619	153.095
	Respondents	Number	%	SSE/Segment
	Segment 1	12	0.571429	299296	SSE Total	320826
	Segment 2	9	0.428571	21530
	TOTAL	21	1
	Output for THREE Clusters/Segments
	Mean/Centroid	Energy intensity in kWh/m²/y	Carbon Intensity in kg CO₂eq/m²/y	0	0	0	0	0	0
	Segment 1	460.25	334.25
	Segment 2	318.25	176.714
	Segment 3	174.333	59
	AVERAGE	283.619	156.272
	Respondents	Number	%	SSE/Segment
	Segment 1	4	0.190476	115604
	Segment 2	8	0.380952	57105.7	SSE Total	194239
	Segment 3	9	0.428571	21530
	TOTAL	21	1
	Output for FOUR Clusters/Segments
	Mean/Centroid	Energy intensity in kWh/m²/y	Carbon Intensity in kg CO₂eq/m²/y	0	0	0	0	0	0
	Segment 1	427.667	153.667
	Segment 2	303.5	293.667
	Segment 3	213.5	82.5
	Segment 4	143	40.2
	AVERAGE	283.619	153.095
	Respondents	Number	%	SSE/Segment
	Segment 1	6	0.285714	39324.7
	Segment 2	6	0.285714	154919	SSE Total	200752
	Segment 3	4	0.190476	3172
	Segment 4	5	0.238095	3336.8
	TOTAL	21	1
	Output for FIVE Clusters/Segments
	Mean/Centroid	Energy intensity in kWh/m²/y	Carbon Intensity in kg CO₂eq/m²/y	0	0	0	0	0	0
	Segment 1	381.75	129.75
	Segment 2	254.75	207
	Segment 3	213.5	82.5
	Segment 4	143	40.2
	Segment 5	460.25	334.25
	AVERAGE	283.619	153.095
	Respondents	Number	%	SSE/Segment
	Segment 1	4	0.190476	3675.5
	Segment 2	4	0.190476	8680.75	SSE Total	12.5273
	Segment 3	4	0.190476	0
	Segment 4	5	0.238095	3336.8
	Segment 5	4	0.190476	115604
	TOTAL	21	1
			In which cluster/segment is the respondent allocated?
			Respondent (Case)	Allocated Segment for 2 Clusters	Allocated Segment for 3 Clusters	Allocated Segment for 4 Clusters	Allocated Segment for 5 Clusters
			1	1	2	1	1
			2	1	2	2	2
			3	2	3	3	3
			4	2	3	4	4
			5	1	1	1	5
			6	1	1	1	5
			7	2	3	4	4
			8	1	2	1	1
			9	2	3	4	4
			10	2	3	4	4
			11	2	3	3	3
			12	1	2	2	2
			13	1	2	1	1
			14	2	3	3	3
			15	1	1	2	5
			16	1	2	2	2
			17	2	3	3	3
			18	1	1	2	5
			19	2	3	4	4
			20	1	2	1	1
			21	1	2	2	2
			22
			23
			24
			25
			26
			27
			28
			29
			30
			31
			32
			33
			34
			35
			36
			37
			38
			39
			40
			41
			42
			43
			44
			45
			46
			47
			48
			49
			50
			51
			52
			53
			54
			55
			56
			57
			58
			59
			60
			61
			62
			63
			64
			65
			66
			67
			68
			69
			70
			71
			72
			73
			74
			75
			76
			77
			78
			79
			80
			81
			82
			83
			84
			85
			86
			87
			88
			89
			90
			91
			92
			93
			94
			95
			96
			97
			98
			99
			100
			No. in Segment 1	12	4	6	4
			No. in Segment 2	9	8	6	4
			No. in Segment 3		9	4	4
			No. in Segment 4			5	5
			No. in Segment 5				4
			TOTAL	21	21	21	21
	Version 1
	Version 2
	Version 3
