# Supplementary material for: Carbon (CI) and energy intensity (EI) dataset for retail stores
Source: Data Brief. 2018 Nov 2;21:1329–33. doi: 10.1016/j.dib.2018.10.080 (PMC6231287; doi:10.1016/j.dib.2018.10.080)
Supplement: Supplementary file 5 — Table 4 Cluster analysis’ segmentation output performed for the variables “EI” and “revenue” for food retailers. [file mmc5.xlsx]

## Sheet: Output Clusters
	Cluster Analysis (Segmentation) Output
	This is an output worksheet only - please do NOT enter any data - use the input data sheet only
	For more assistance, please review the "How to interpret" worksheet
	Output for TWO Clusters/Segments
`	Mean/Centroid	Revenue per store sales area in $/m²/y	Energy intensity in kWh/m²/y	0	0	0	0	0	0
	Segment 1	7244.99	667.6
	Segment 2	15664	289.964
	AVERAGE	10806.9	507.831
	Respondents	Number	%	SSE/Segment
	Segment 1	15	0.576923	2.78333e+08	SSE Total	4.59998e+09
	Segment 2	11	0.423077	4.32164e+09
	TOTAL	26	1
	Output for THREE Clusters/Segments
	Mean/Centroid	Revenue per store sales area in $/m²/y	Energy intensity in kWh/m²/y	0	0	0	0	0	0
	Segment 1	4094.38	398.286
	Segment 2	3932.06	193.15
	Segment 3	16618.4	674.357
	AVERAGE	10806.9	507.49
	Respondents	Number	%	SSE/Segment
	Segment 1	7	0.269231	1.27049e+07
	Segment 2	5	0.192308	1.13831e+07	SSE Total	4.02518e+09
	Segment 3	14	0.538462	4.00109e+09
	TOTAL	26	1
	Output for FOUR Clusters/Segments
	Mean/Centroid	Revenue per store sales area in $/m²/y	Energy intensity in kWh/m²/y	0	0	0	0	0	0
	Segment 1	3978.64	253.178
	Segment 2	8737.91	797.364
	Segment 3	45853	265
	Segment 4	14337.1	406
	AVERAGE	10806.9	507.831
	Respondents	Number	%	SSE/Segment
	Segment 1	9	0.346154	1.91892e+07
	Segment 2	11	0.423077	1.80556e+08	SSE Total	2.07601e+09
	Segment 3	2	0.0769231	1.84652e+09
	Segment 4	4	0.153846	2.97472e+07
	TOTAL	26	1
	Output for FIVE Clusters/Segments
	Mean/Centroid	Revenue per store sales area in $/m²/y	Energy intensity in kWh/m²/y	0	0	0	0	0	0
	Segment 1	3932.06	194.92
	Segment 2	9372.97	834.4
	Segment 3	45853	265
	Segment 4	14337.1	406
	Segment 5	3706.94	346.2
	AVERAGE	10806.9	507.831
	Respondents	Number	%	SSE/Segment
	Segment 1	5	0.192308	1.13831e+07
	Segment 2	10	0.384615	1.36041e+08	SSE Total	36.7601
	Segment 3	2	0.0769231	0
	Segment 4	4	0.153846	2.97472e+07
	Segment 5	5	0.192308	9.92862e+06
	TOTAL	26	1
			In which cluster/segment is the respondent allocated?
			Respondent (Case)	Allocated Segment for 2 Clusters	Allocated Segment for 3 Clusters	Allocated Segment for 4 Clusters	Allocated Segment for 5 Clusters
			1	2	2	1	1
			2	1	1	2	2
			3	2	3	3	3
			4	2	3	4	4
			5	1	1	1	5
			6	1	1	2	2
			7	1	3	2	2
			8	2	3	4	4
			9	2	3	3	3
			10	1	3	2	2
			11	1	1	1	5
			12	2	3	4	4
			13	2	2	1	1
			14	1	3	2	2
			15	1	3	2	2
			16	1	3	2	2
			17	1	3	2	2
			18	2	3	4	4
			19	1	3	2	2
			20	2	2	1	1
			21	1	1	1	5
			22	1	2	1	1
			23	1	1	2	5
			24	2	1	1	5
			25	2	2	1	1
			26	1	3	2	2
			27
			28
			29
			30
			31
			32
			33
			34
			35
			36
			37
			38
			39
			40
			41
			42
			43
			44
			45
			46
			47
			48
			49
			50
			51
			52
			53
			54
			55
			56
			57
			58
			59
			60
			61
			62
			63
			64
			65
			66
			67
			68
			69
			70
			71
			72
			73
			74
			75
			76
			77
			78
			79
			80
			81
			82
			83
			84
			85
			86
			87
			88
			89
			90
			91
			92
			93
			94
			95
			96
			97
			98
			99
			100
			No. in Segment 1	15	7	9	5
			No. in Segment 2	11	5	11	10
			No. in Segment 3		14	2	2
			No. in Segment 4			4	4
			No. in Segment 5				5
			TOTAL	26	26	26	26
	Version 1
	Version 2
	Version 3
