# Supplementary material for: Carbon (CI) and energy intensity (EI) dataset for retail stores
Source: Data Brief. 2018 Nov 2;21:1329–33. doi: 10.1016/j.dib.2018.10.080 (PMC6231287; doi:10.1016/j.dib.2018.10.080)
Supplement: Supplementary file 6 — Table 5 Cluster analysis’ segmentation output performed for the variables “EI” and “revenue” for non-food retailers. [file mmc6.xlsx]

## Sheet: Output Clusters
	Cluster Analysis (Segmentation) Output
	This is an output worksheet only - please do NOT enter any data - use the input data sheet only
	For more assistance, please review the "How to interpret" worksheet
	Output for TWO Clusters/Segments
`	Mean/Centroid	Revenue per store sales area in $/m²/y	Energy intensity in kWh/m²/y	0	0	0	0	0	0
	Segment 1	3513.63	153.125
	Segment 2	13329	331.733
	AVERAGE	9914.97	269.609
	Respondents	Number	%	SSE/Segment
	Segment 1	8	0.347826	1.48031e+07	SSE Total	4.59261e+09
	Segment 2	15	0.652174	4.57781e+09
	TOTAL	23	1
	Output for THREE Clusters/Segments
	Mean/Centroid	Revenue per store sales area in $/m²/y	Energy intensity in kWh/m²/y	0	0	0	0	0	0
	Segment 1	3513.63	153.125
	Segment 2	17654.9	394.778
	Segment 3	4677.27	227.6
	AVERAGE	9914.97	274.382
	Respondents	Number	%	SSE/Segment
	Segment 1	8	0.347826	1.48031e+07
	Segment 2	10	0.434783	4.00164e+09	SSE Total	4.03114e+09
	Segment 3	5	0.217391	1.4689e+07
	TOTAL	23	1
	Output for FOUR Clusters/Segments
	Mean/Centroid	Revenue per store sales area in $/m²/y	Energy intensity in kWh/m²/y	0	0	0	0	0	0
	Segment 1	10605.1	299.25
	Segment 2	3513.63	153.125
	Segment 3	22354.7	440.167
	Segment 4	4677.27	227.6
	AVERAGE	9914.97	269.609
	Respondents	Number	%	SSE/Segment
	Segment 1	4	0.173913	1.76297e+08
	Segment 2	8	0.347826	1.48031e+07	SSE Total	3.69976e+09
	Segment 3	6	0.26087	3.49397e+09
	Segment 4	5	0.217391	1.4689e+07
	TOTAL	23	1
	Output for FIVE Clusters/Segments
	Mean/Centroid	Revenue per store sales area in $/m²/y	Energy intensity in kWh/m²/y	0	0	0	0	0	0
	Segment 1	10605.1	299.25
	Segment 2	5205.81	164.5
	Segment 3	22354.7	440.167
	Segment 4	4677.27	227.6
	Segment 5	2949.57	149.333
	AVERAGE	9914.97	269.609
	Respondents	Number	%	SSE/Segment
	Segment 1	4	0.173913	1.76297e+08
	Segment 2	2	0.0869565	2.59567e+06	SSE Total	22.2983
	Segment 3	6	0.26087	0
	Segment 4	5	0.217391	1.4689e+07
	Segment 5	6	0.26087	4.57118e+06
	TOTAL	23	1
			In which cluster/segment is the respondent allocated?
			Respondent (Case)	Allocated Segment for 2 Clusters	Allocated Segment for 3 Clusters	Allocated Segment for 4 Clusters	Allocated Segment for 5 Clusters
			1	2	2	1	1
			2	1	1	2	2
			3	2	2	3	3
			4	2	3	4	4
			5	1	1	2	5
			6	1	1	2	5
			7	2	2	3	3
			8	1	1	2	2
			9	2	2	3	3
			10	1	1	2	5
			11	2	2	3	3
			12	1	1	2	5
			13	1	1	2	5
			14	2	3	4	4
			15	2	2	1	1
			16	2	2	1	1
			17	2	3	4	4
			18	2	2	3	3
			19	2	3	4	4
			20	2	3	4	4
			21	1	1	2	5
			22	2	2	3	3
			23	2	2	1	1
			24
			25
			26
			27
			28
			29
			30
			31
			32
			33
			34
			35
			36
			37
			38
			39
			40
			41
			42
			43
			44
			45
			46
			47
			48
			49
			50
			51
			52
			53
			54
			55
			56
			57
			58
			59
			60
			61
			62
			63
			64
			65
			66
			67
			68
			69
			70
			71
			72
			73
			74
			75
			76
			77
			78
			79
			80
			81
			82
			83
			84
			85
			86
			87
			88
			89
			90
			91
			92
			93
			94
			95
			96
			97
			98
			99
			100
			No. in Segment 1	8	8	4	4
			No. in Segment 2	15	10	8	2
			No. in Segment 3		5	6	6
			No. in Segment 4			5	5
			No. in Segment 5				6
			TOTAL	23	23	23	23
	Version 1
	Version 2
	Version 3
