# Supplementary material for: Carbon (CI) and energy intensity (EI) dataset for retail stores
Source: Data Brief. 2018 Nov 2;21:1329–33. doi: 10.1016/j.dib.2018.10.080 (PMC6231287; doi:10.1016/j.dib.2018.10.080)
Supplement: Supplementary file 7 — Table 6 Cluster analysis’ segmentation output for the variables “CI” and “revenue” for food retailers. [file mmc7.xlsx]

## Sheet: Output Clusters
	Cluster Analysis (Segmentation) Output
	This is an output worksheet only - please do NOT enter any data - use the input data sheet only
	For more assistance, please review the "How to interpret" worksheet
	Output for TWO Clusters/Segments
`	Mean/Centroid	Revenue per store sales area in $/m²/y	Carbon intensity in CO₂eq/m²/y	0	0	0	0	0	0
	Segment 1	5995.33	630.467
	Segment 2	17368.1	329.418
	AVERAGE	10806.9	503.1
	Respondents	Number	%	SSE/Segment
	Segment 1	15	0.576923	2.23265e+08	SSE Total	4.22936e+09
	Segment 2	11	0.423077	4.0061e+09
	TOTAL	26	1
	Output for THREE Clusters/Segments
	Mean/Centroid	Revenue per store sales area in $/m²/y	Carbon intensity in CO₂eq/m²/y	0	0	0	0	0	0
	Segment 1	4191.75	442.125
	Segment 2	5712.37	216.65
	Segment 3	16837.2	651.923
	AVERAGE	10806.9	503.663
	Respondents	Number	%	SSE/Segment
	Segment 1	8	0.307692	9.83542e+06
	Segment 2	5	0.192308	9.49784e+07	SSE Total	4.09743e+09
	Segment 3	13	0.5	3.99261e+09
	TOTAL	26	1
	Output for FOUR Clusters/Segments
	Mean/Centroid	Revenue per store sales area in $/m²/y	Carbon intensity in CO₂eq/m²/y	0	0	0	0	0	0
	Segment 1	4099.9	283.075
	Segment 2	7342.34	790
	Segment 3	15649.3	166.667
	Segment 4	25561.7	483.2
	AVERAGE	10806.9	503.1
	Respondents	Number	%	SSE/Segment
	Segment 1	8	0.307692	1.812e+07
	Segment 2	10	0.384615	1.62389e+08	SSE Total	3.41042e+09
	Segment 3	3	0.115385	7.77307e+06
	Segment 4	5	0.192308	3.22214e+09
	TOTAL	26	1
	Output for FIVE Clusters/Segments
	Mean/Centroid	Revenue per store sales area in $/m²/y	Carbon intensity in CO₂eq/m²/y	0	0	0	0	0	0
	Segment 1	3696.72	220.4
	Segment 2	7892.91	830.333
	Segment 3	15649.3	166.667
	Segment 4	25561.7	483.2
	Segment 5	4079.91	362
	AVERAGE	10806.9	503.1
	Respondents	Number	%	SSE/Segment
	Segment 1	4	0.153846	1.37208e+07
	Segment 2	9	0.346154	1.34962e+08	SSE Total	37.3138
	Segment 3	3	0.115385	0
	Segment 4	5	0.192308	3.22214e+09
	Segment 5	5	0.192308	6.65403e+06
	TOTAL	26	1
			In which cluster/segment is the respondent allocated?
			Respondent (Case)	Allocated Segment for 2 Clusters	Allocated Segment for 3 Clusters	Allocated Segment for 4 Clusters	Allocated Segment for 5 Clusters
			1	2	2	1	1
			2	1	1	2	2
			3	2	3	3	3
			4	2	3	4	4
			5	1	1	1	5
			6	1	1	2	2
			7	1	3	2	2
			8	2	3	4	4
			9	2	3	4	4
			10	2	3	4	4
			11	1	1	1	5
			12	2	3	3	3
			13	1	1	2	2
			14	1	3	2	2
			15	1	3	2	2
			16	1	3	2	2
			17	2	3	4	4
			18	1	3	2	2
			19	2	2	3	3
			20	1	1	1	5
			21	1	2	1	1
			22	1	2	1	1
			23	1	1	2	5
			24	2	1	1	5
			25	2	2	1	1
			26	1	3	2	2
			27
			28
			29
			30
			31
			32
			33
			34
			35
			36
			37
			38
			39
			40
			41
			42
			43
			44
			45
			46
			47
			48
			49
			50
			51
			52
			53
			54
			55
			56
			57
			58
			59
			60
			61
			62
			63
			64
			65
			66
			67
			68
			69
			70
			71
			72
			73
			74
			75
			76
			77
			78
			79
			80
			81
			82
			83
			84
			85
			86
			87
			88
			89
			90
			91
			92
			93
			94
			95
			96
			97
			98
			99
			100
			No. in Segment 1	15	8	8	4
			No. in Segment 2	11	5	10	9
			No. in Segment 3		13	3	3
			No. in Segment 4			5	5
			No. in Segment 5				5
			TOTAL	26	26	26	26
	Version 1
	Version 2
	Version 3
