# Supplementary material for: Carbon (CI) and energy intensity (EI) dataset for retail stores
Source: Data Brief. 2018 Nov 2;21:1329–33. doi: 10.1016/j.dib.2018.10.080 (PMC6231287; doi:10.1016/j.dib.2018.10.080)
Supplement: Supplementary file 8 — Table 7 Cluster analysis’ segmentation output performed for the variables “CI” and “revenue” for non-food retailers. [file mmc8.xlsx]

## Sheet: Output Clusters
	Cluster Analysis (Segmentation) Output
	This is an output worksheet only - please do NOT enter any data - use the input data sheet only
	For more assistance, please review the "How to interpret" worksheet
	Output for TWO Clusters/Segments
`	Mean/Centroid	Revenue per store sales area in $/m²/y	Carbon intensity in CO₂eq/m²/y	0	0	0	0	0	0
	Segment 1	5789.39	151.429
	Segment 2	11719.9	329
	AVERAGE	9914.97	274.957
	Respondents	Number	%	SSE/Segment
	Segment 1	7	0.304348	1.42281e+08	SSE Total	4.92401e+09
	Segment 2	16	0.695652	4.78173e+09
	TOTAL	23	1
	Output for THREE Clusters/Segments
	Mean/Centroid	Revenue per store sales area in $/m²/y	Carbon intensity in CO₂eq/m²/y	0	0	0	0	0	0
	Segment 1	3990.37	152.5
	Segment 2	6588.06	391.1
	Segment 3	21938.9	202.167
	AVERAGE	9914.97	279.57
	Respondents	Number	%	SSE/Segment
	Segment 1	6	0.26087	6.34786e+06
	Segment 2	11	0.478261	2.74191e+08	SSE Total	3.89538e+09
	Segment 3	6	0.26087	3.61484e+09
	TOTAL	23	1
	Output for FOUR Clusters/Segments
	Mean/Centroid	Revenue per store sales area in $/m²/y	Carbon intensity in CO₂eq/m²/y	0	0	0	0	0	0
	Segment 1	5932.58	311
	Segment 2	5789.39	151.429
	Segment 3	16911.3	400.857
	Segment 4	9869.08	225.75
	AVERAGE	9914.97	274.957
	Respondents	Number	%	SSE/Segment
	Segment 1	5	0.217391	9.57705e+07
	Segment 2	7	0.304348	1.42281e+08	SSE Total	4.55411e+09
	Segment 3	7	0.304348	4.1893e+09
	Segment 4	4	0.173913	1.2676e+08
	TOTAL	23	1
	Output for FIVE Clusters/Segments
	Mean/Centroid	Revenue per store sales area in $/m²/y	Carbon intensity in CO₂eq/m²/y	0	0	0	0	0	0
	Segment 1	5932.58	311
	Segment 2	7695.65	149.5
	Segment 3	16911.3	400.857
	Segment 4	9869.08	225.75
	Segment 5	3247.71	154
	AVERAGE	9914.97	274.957
	Respondents	Number	%	SSE/Segment
	Segment 1	5	0.217391	9.57705e+07
	Segment 2	4	0.173913	1.06666e+08	SSE Total	28.5853
	Segment 3	7	0.304348	0
	Segment 4	4	0.173913	1.2676e+08
	Segment 5	3	0.130435	1.69873e+06
	TOTAL	23	1
			In which cluster/segment is the respondent allocated?
			Respondent (Case)	Allocated Segment for 2 Clusters	Allocated Segment for 3 Clusters	Allocated Segment for 4 Clusters	Allocated Segment for 5 Clusters
			1	2	2	1	1
			2	1	1	2	2
			3	2	2	3	3
			4	2	3	4	4
			5	1	1	2	5
			6	2	2	1	1
			7	2	3	3	3
			8	2	2	3	3
			9	1	3	2	2
			10	2	2	3	3
			11	1	1	2	2
			12	2	2	3	3
			13	1	1	2	5
			14	1	1	2	2
			15	2	3	4	4
			16	2	2	1	1
			17	2	2	1	1
			18	2	3	4	4
			19	2	2	3	3
			20	2	3	4	4
			21	1	1	2	5
			22	2	2	3	3
			23	2	2	1	1
			24
			25
			26
			27
			28
			29
			30
			31
			32
			33
			34
			35
			36
			37
			38
			39
			40
			41
			42
			43
			44
			45
			46
			47
			48
			49
			50
			51
			52
			53
			54
			55
			56
			57
			58
			59
			60
			61
			62
			63
			64
			65
			66
			67
			68
			69
			70
			71
			72
			73
			74
			75
			76
			77
			78
			79
			80
			81
			82
			83
			84
			85
			86
			87
			88
			89
			90
			91
			92
			93
			94
			95
			96
			97
			98
			99
			100
			No. in Segment 1	7	6	5	5
			No. in Segment 2	16	11	7	4
			No. in Segment 3		6	7	7
			No. in Segment 4			4	4
			No. in Segment 5				3
			TOTAL	23	23	23	23
	Version 1
	Version 2
	Version 3
